# Supplementary material for: EFCAB2 is a novel calcium-binding protein in mouse testis and sperm
Source: PLoS One. 2019 Apr 1;14(4):e0214687. doi: 10.1371/journal.pone.0214687 (PMC6443151; doi:10.1371/journal.pone.0214687)
Supplement: S1 Table — (XLSX) [file pone.0214687.s001.xlsx]

## Sheet: S1 Table
S1 Table. List of Cilia and Flagella associated proteins.
No.	HGNC ID	NCBI Gene ID	Approved symbol	Synonyms	Isoelectric Point (pI)	Type	Express in mouse testis
1	HGNC:19855	80127	BBOF1		9.124	Basic	Yes
2	HGNC:23788	57718	PPP4R4	PP4R4, CFAP14	7.395	Basic	Yes
3	HGNC:29523	29105	CFAP20	GTL3, fSAP23	9.983	Basic	Yes
4	HGNC:26330	151651	EFHB	FLJ25200, CFAP21	7.149	Basic	Yes
5	HGNC:19009	23059	CLUAP1	FLJ13297, KIAA0643, FAP22, CFAP22, IFT38	4.501	Acidic	Yes
6	HGNC:19331	326625	MMAB	cblB, CFAP23	8.262	Basic	No
7	HGNC:7907	27031	NPHP3	NPH3, KIAA2000, FLJ30691, FLJ36696, MKS7, SLSN3, CFAP31	6.314	Acidic	No
8	HGNC:26146	56912	IFT46	C11orf2, FLJ21827, CFAP32	4.182	Acidic	Yes
9	HGNC:30540	112942	CFAP36	MGC15407, BARTL1	4.757	Acidic	Yes
10	HGNC:24265	51651	PTRH2	BIT1, CGI-147, PTH2, CFAP37	8.468	Basic	Yes
11	HGNC:816	492	ATP2B3	PMCA3, CFAP39	5.293	Acidic	Yes
12	HGNC:26684	80217	CFAP43	FLJ36006, bA373N18.2, FLJ22944	5.632	Acidic	Yes
13	HGNC:25631	55779	CFAP44	FLJ11142	5.113	Acidic	N/A
14	HGNC:17229	25790	CFAP45	NESG1	9.211	Basic	Yes
15	HGNC:25247	54777	CFAP46	DKFZp434A1721, bA288G11.4, bA288G11.5, bB137A17.2, FLJ25954, bB137A17.3	6.892	Acidic	N/A
16	HGNC:26708	286464	CFAP47	FLJ36601, RP13-11B7.1, MGC34831	7.115	Basic	N/A
17	HGNC:6181	3709	ITPR2	IP3R2, CFAP48	6.004	Acidic	No
18	HGNC:25289	84229	DRC7	DKFZp434I099, FAP50, CFAP50	5.354	Acidic	N/A
19	HGNC:16053	146845	CFAP52	WDRPUH, FLJ37528	6.396	Acidic	Yes
20	HGNC:26530	220136	CFAP53	FLJ32743	8.924	Basic	Yes
21	HGNC:26456	144535	CFAP54	FLJ31514, FLJ44112	7.675	Basic	Yes
22	HGNC:26485	149465	CFAP57	FLJ32000	5.4	Acidic	No
23	HGNC:26676	159686	CFAP58	FLJ35908, bA554P13.1	9.58	Basic	N/A
24	HGNC:15872	26074	CFAP61	DKFZP434K156, dJ1002M8.3, CaM-IP3	5.721	Acidic	Yes
25	HGNC:25325	255101	CFAP65	DKFZp434O0527, MGC35338	6.054	Acidic	Yes
26	HGNC:20461	29922	NME7	FLJ37194, NM23-H7, CFAP67	6.038	Acidic	Yes
27	HGNC:26107	79846	CFAP69	FLJ21062, FAP69	10.242	Basic	Yes
28	HGNC:30726	118491	CFAP70	FLJ25765	5.462	Acidic	Yes
29	HGNC:37100	387885	CFAP73	MIA2	8.54	Basic	No
30	HGNC:29368	85452	CFAP74	FLJ45476	6.015	Acidic	N/A
31	HGNC:33776	389799	CFAP77	FLJ46082	10.545	Basic	N/A
32	HGNC:2899	9940	DLEC1	DLC1, CFAP81	5.911	Acidic	N/A
33	HGNC:25168	115811	IQCD	DRC10, CFAP84	9.555	Basic	Yes
34	HGNC:12757	11091	WDR5	SWD3, CFAP89	8.593	Basic	No
35	HGNC:29276	57587	CFAP97	DKFZp434F1728, hmw	9.049	Basic	Yes
36	HGNC:51180	402160	CFAP99		9.981	Basic	N/A
37	HGNC:26842	348807	CFAP100	FLJ40083, MIA1	6.693	Acidic	N/A
38	HGNC:28388	219670	ENKUR	MGC26778, enkurin, CFAP106	9.48	Basic	Yes
39	HGNC:25033	220074	LRTOMT	COMT2, CFAP111	9.356	Basic	N/A
40	HGNC:25251	84223	IQCG	DKFZp434B227, DRC9, CFAP122	6.182	Acidic	Yes
41	HGNC:12469	7317	UBA1	UBE1X, POC20, CFAP124	7.535	Basic	No
42	HGNC:32325	257177	CFAP126	Flattop, Fltp	10.442	Basic	Yes
43	HGNC:25384	83450	DRC3	DKFZP586M1120, CFAP134	4.486	Acidic	Yes
44	HGNC:27843	286207	CFAP157		8.852	Basic	Yes
45	HGNC:29035	23262	PPIP5K2	KIAA0433, VIP2, CFAP160	7.841	Basic	No
46	HGNC:26782	161502	CFAP161	FLJ38615	5.86	Acidic	Yes
47	HGNC:21658	222235	FBXL13	MGC21636, Fbl13, DRC6	8.293	Basic	Yes
48	HGNC:28166	84288	EFCAB2	MGC12458, DRC8, CFAP200	4.3	Acidic	Yes
49	HGNC:21405	154313	CFAP206	FLJ25974, dJ382I10.1	6.386	Acidic	Yes
50	HGNC:33720	200373	CFAP221	FAP221, PCDP1	8.821	Basic	Yes
51	HGNC:21964	136332	LRGUK	FLJ32786, CFAP246	6.003	Acidic	Yes
52	HGNC:11411	6792	CDKL5	EIEE2, CFAP247	9.56	Basic	N/A
53	HGNC:29937	85478	CCDC65	NYD-SP28, FLJ35732, FAP250, CFAP250, CILD27, DRC2	7.03	Neutral	Yes
54	HGNC:9285	6992	PPP1R11	HCGV, Tctex5, HCG-V, CFAP255	7.407	Basic	Yes
55	HGNC:24866	9731	CEP104	GlyBP, RP1-286D6.4, CFAP256, ROC22, JBTS25	6.022	Acidic	Yes
56	HGNC:3164	8721	EDF1	EDF-1, CFAP280	10.359	Basic	Yes
57	HGNC:1301	56683	CFAP298	FLJ20467, FBB18, CILD26, Kur	5.049	Acidic	No
58	HGNC:28554	255119	CFAP299		5.103	Acidic	Yes
59	HGNC:28188	85016	CFAP300	MGC13040	6.359	Acidic	Yes
